# Supplementary material for: Sequence Analysis to Phenotype Health Care Patterns in Adults With Musculoskeletal Conditions Using Primary Care Electronic Health Records
Source: Arthritis Care Res (Hoboken). 2025 Apr 19;77(7):906–15. doi: 10.1002/acr.25514 (PMC12209494; doi:10.1002/acr.25514)
Supplement: Supplementary file 2 — Diclosure form. [file ACR-77-906-s001.zip]

Archive with 7 entries (7 files):
- 6_coi_disclosure DYU.docx
- 6_coi_disclosure EP.docx
- 6_coi_disclosure GMP.docx
- 6_coi_disclosure JCH.docx
- 6_coi_disclosure KPJ.docx
- 6_coi_disclosure RW.docx
- 6_coi_disclosure SM.docx
